# Supplementary material for: Avocado: a multi-scale deep tensor factorization method learns a latent representation of the human epigenome
Source: Genome Biol. 2020 Mar 30;21:81. doi: 10.1186/s13059-020-01977-6 (PMC7104480; doi:10.1186/s13059-020-01977-6)
Supplement: Supplementary file 3 — Additional file 3 Model performances by assay. The performance of ChromImpute, PREDICTD, and Avocado on the six performance measures shown in Table 1 calculated for each assay. [file 13059_2020_1977_MOESM3_ESM.tsv]

	MSEglobal	MSE1imp	MSE1obs	MSEProm	MSEGene	MSEEnh
DNase
ChromImpute	0.133	1.227	1.631	0.41	0.169	0.778
PREDICTD	0.118	3.277	1.501	0.377	0.146	0.683
Avocado	0.111	2.935	1.33	0.333	0.138	0.592
H2A.Z
ChromImpute	0.099	0.894	1.038	0.376	0.109	0.329
PREDICTD	0.09	1.759	1.054	0.36	0.096	0.314
Avocado	0.092	1.692	1.041	0.35	0.097	0.327
H2AK5ac
ChromImpute	0.076	0.794	0.503	0.17	0.093	0.173
PREDICTD	0.064	1.134	0.432	0.137	0.077	0.143
Avocado	0.071	1.215	0.453	0.148	0.085	0.162
H2BK120ac
ChromImpute	0.087	0.974	0.529	0.175	0.102	0.184
PREDICTD	0.087	1.501	0.694	0.182	0.099	0.197
Avocado	0.09	1.342	0.594	0.19	0.104	0.208
H2BK12ac
ChromImpute	0.07	0.729	0.418	0.152	0.084	0.154
PREDICTD	0.063	1.205	0.534	0.131	0.074	0.155
Avocado	0.069	1.066	0.446	0.15	0.081	0.174
H2BK15ac
ChromImpute	0.074	0.807	0.352	0.129	0.084	0.136
PREDICTD	0.064	1.068	0.341	0.118	0.071	0.127
Avocado	0.071	1.041	0.411	0.14	0.08	0.152
H2BK5ac
ChromImpute	0.082	1.109	0.661	0.187	0.101	0.194
PREDICTD	0.078	1.669	0.834	0.184	0.095	0.197
Avocado	0.084	1.499	0.756	0.192	0.103	0.214
H3K14ac
ChromImpute	0.08	0.917	0.604	0.196	0.097	0.186
PREDICTD	0.067	1.141	0.566	0.172	0.081	0.16
Avocado	0.078	1.158	0.72	0.205	0.096	0.203
H3K18ac
ChromImpute	0.08	0.678	0.4	0.176	0.099	0.176
PREDICTD	0.07	1.141	0.571	0.178	0.086	0.181
Avocado	0.08	1.382	0.591	0.197	0.099	0.219
H3K23ac
ChromImpute	0.085	1.005	0.635	0.217	0.105	0.184
PREDICTD	0.082	1.544	0.666	0.199	0.102	0.177
Avocado	0.09	1.585	0.803	0.243	0.114	0.208
H3K27ac
ChromImpute	0.128	1.094	1.698	0.543	0.186	0.582
PREDICTD	0.111	2.437	1.354	0.39	0.156	0.445
Avocado	0.108	2.165	1.224	0.379	0.152	0.427
H3K27me3
ChromImpute	0.125	1.084	1.214	0.296	0.126	0.216
PREDICTD	0.111	1.743	0.866	0.24	0.111	0.187
Avocado	0.113	1.808	0.856	0.24	0.112	0.186
H3K36me3
ChromImpute	0.116	0.66	0.821	0.119	0.206	0.147
PREDICTD	0.1	1.257	0.548	0.103	0.173	0.131
Avocado	0.102	1.179	0.621	0.096	0.179	0.129
H3K4ac
ChromImpute	0.089	0.975	0.706	0.201	0.121	0.203
PREDICTD	0.074	1.359	0.543	0.177	0.094	0.181
Avocado	0.08	1.364	0.524	0.195	0.104	0.201
H3K4me1
ChromImpute	0.146	0.912	0.841	0.454	0.203	0.484
PREDICTD	0.12	2.009	0.821	0.322	0.165	0.387
Avocado	0.121	1.902	0.784	0.315	0.167	0.396
H3K4me2
ChromImpute	0.073	0.553	0.856	0.384	0.102	0.307
PREDICTD	0.071	1.151	0.781	0.329	0.099	0.313
Avocado	0.074	1.234	0.729	0.338	0.1	0.323
H3K4me3
ChromImpute	0.082	0.891	1.486	0.485	0.113	0.328
PREDICTD	0.077	1.425	1.155	0.382	0.103	0.266
Avocado	0.074	1.269	0.997	0.355	0.096	0.246
H3K79me1
ChromImpute	0.105	1.296	0.638	0.229	0.158	0.23
PREDICTD	0.094	1.795	0.724	0.182	0.148	0.196
Avocado	0.099	1.683	0.652	0.195	0.155	0.198
H3K79me2
ChromImpute	0.097	0.692	0.955	0.27	0.181	0.264
PREDICTD	0.088	2.015	1.037	0.188	0.163	0.227
Avocado	0.081	1.623	0.738	0.173	0.152	0.201
H3K9ac
ChromImpute	0.098	0.903	1.263	0.435	0.134	0.321
PREDICTD	0.091	1.443	1.034	0.35	0.124	0.283
Avocado	0.092	1.375	0.946	0.343	0.125	0.278
H3K9me3
ChromImpute	0.112	1.022	0.73	0.106	0.105	0.113
PREDICTD	0.103	1.629	0.589	0.092	0.094	0.103
Avocado	0.103	1.58	0.577	0.088	0.094	0.101
H4K20me1
ChromImpute	0.113	1.109	1.023	0.15	0.17	0.198
PREDICTD	0.1	1.732	0.707	0.124	0.15	0.178
Avocado	0.105	1.818	0.859	0.121	0.16	0.189
H4K8ac
ChromImpute	0.11	1.25	0.752	0.294	0.136	0.233
PREDICTD	0.099	1.648	0.727	0.29	0.122	0.221
Avocado	0.102	1.706	0.61	0.278	0.126	0.233
H4K91ac
ChromImpute	0.084	0.932	0.526	0.177	0.101	0.178
PREDICTD	0.078	1.593	0.811	0.182	0.093	0.19
Avocado	0.084	1.377	0.616	0.185	0.1	0.203
